# Supplementary material for: Lack of T04C9.1, the Homologue of Mammalian APPL2, Leads to Premature Ageing and Shortens Lifespan in Caenorhabditis elegans
Source: Genes (Basel). 2024 May 22;15(6):659. doi: 10.3390/genes15060659 (PMC11202736; doi:10.3390/genes15060659)
Supplement: Supplementary file 1 [file genes-15-00659-s001.zip]

Archive with 1 entries (1 files):
- genes-2977712-supplementary.pdf
